# Supplementary material for: Isolation of a New Acetobacter pasteurianus Strain from Spontaneous Wine Fermentations and Evaluation of Its Bacterial Cellulose Production Capacity on Natural Agrifood Sidestreams
Source: Foods. 2026 Jan 3;15(1):154. doi: 10.3390/foods15010154 (PMC12786161; doi:10.3390/foods15010154)
Supplement: Supplementary file 1 [file foods-15-00154-s001.zip]

Archive with 1 entries (1 files):
- foods-4048959-supplementary.pdf
